# Supplementary material for: Employee preferences in health plan design: results from a national survey
Source: Health Aff Sch. 2026 Jun 19;4(6):qxag120. doi: 10.1093/haschl/qxag120 (PMC13282439; doi:10.1093/haschl/qxag120)
Supplement: qxag120_Supplementary_Data [file qxag120_supplementary_data.zip]

Archive with 6 entries (6 files):
- Pfeffer.CO1-disclosure.docx
- Singeri_disclosure_ss.docx
- Author Funding Disclosure HA Scholar.docx
- Employee Survey Suplemental Materials 6-3-2026_mcn-bk.docx
- Milstein_disclosure copy.docx
- Nikolov_disclosure_MCNikolov.docx
